# Supplementary material for: Graphene Oxide-Gold Nanorods Nanocomposite-Porphyrin Conjugate as Promising Tool for Cancer Phototherapy Performance
Source: Pharmaceuticals (Basel). 2021 Dec 11;14(12):1295. doi: 10.3390/ph14121295 (PMC8706362; doi:10.3390/ph14121295)
Supplement: Supplementary file 1 [file pharmaceuticals-14-01295-s001.zip]

Archive with 1 entries (1 files):
- pharmaceuticals-1473810-supplementary.pdf
